# Supplementary material for: Synergetic Photocatalytic Peroxymonosulfate Oxidation of Benzotriazole by Copper Ferrite Spinel: Factors and Mechanism Analysis
Source: Toxics. 2023 May 4;11(5):429. doi: 10.3390/toxics11050429 (PMC10222566; doi:10.3390/toxics11050429)
Supplement: Supplementary file 1 [file toxics-11-00429-s001.zip]

Archive with 1 entries (1 files):
- toxics-2343418-supplementary.pdf
